# Supplementary material for: Relevance of Neutrophil Neprilysin in Heart Failure
Source: Cells. 2021 Oct 28;10(11):2922. doi: 10.3390/cells10112922 (PMC8616455; doi:10.3390/cells10112922)
Supplement: Supplementary file 1 [file cells-10-02922-s001.zip]

Archive with 1 entries (1 files):
- cells-1410320-supplementary.pdf
